# Supplementary material for: Exploring the Causal Relationship between Ibuprofen Use and Osteoarthritis Risk: A Mendelian Randomization Study
Source: Biology (Basel). 2024 Sep 23;13(9):748. doi: 10.3390/biology13090748 (PMC11428583; doi:10.3390/biology13090748)
Supplement: Supplementary file 1 [file biology-13-00748-s001.zip › Table S1.xlsx]

## Sheet: 8888 on GCST90038686
	SNP	effect_allele.exposure	beta.exposure	beta.outcome	eaf.exposure	eaf.outcome	id.outcome	chr	pos	se.outcome	samplesize.outcome	pval.outcome	pval.exposure	samplesize.exposure	se.exposure	chr.exposure	pos.exposure	id.exposure
1	rs12976826	T	0.00810001	0.00195453	0.047907	0.050148	ebi-a-GCST90038686	19	19729194	0.001254	484598	0.12	3.29997e-06	457547	0.00174179	19	19729194	ukb-b-8888
2	rs72781683	C	0.00554586	0.00177393	0.132845	0.131305	ebi-a-GCST90038686	2	24247423	0.000810153	484598	0.0290001	4.39997e-07	457547	0.00109839	2	24247423	ukb-b-8888
3	rs62064641	C	0.00568626	0.00133701	0.186455	0.180791	ebi-a-GCST90038686	17	43488792	0.000712005	484598	0.0569994	2.59998e-09	457547	0.000955201	17	43488792	ukb-b-8888
4	rs11203841	C	0.00395035	0.00109299	0.267917	0.267956	ebi-a-GCST90038686	8	12688558	0.00062037	484598	0.08	2.90001e-06	457547	0.000844842	8	12688558	ukb-b-8888
5	rs10937050	C	0.00376359	0.000927149	0.71606	0.721355	ebi-a-GCST90038686	3	180578261	0.000609857	484598	0.13	4.90004e-06	457547	0.000824101	3	180578261	ukb-b-8888
6	rs6915476	T	0.00478747	0.000852123	0.154224	0.156451	ebi-a-GCST90038686	6	121782750	0.000757949	484598	0.26	3.79997e-06	457547	0.00103582	6	121782750	ukb-b-8888
7	rs2866853	T	0.00433116	0.000771532	0.219498	0.225322	ebi-a-GCST90038686	16	13903103	0.000663279	484598	0.24	1.7e-06	457547	0.000904154	16	13903103	ukb-b-8888
8	rs6859064	T	0.00441314	0.000699355	0.205791	0.20476	ebi-a-GCST90038686	5	139663301	0.000674907	484598	0.3	1.5e-06	457547	0.00091766	5	139663301	ukb-b-8888
9	rs10786629	G	-0.00373335	0.000684929	0.619775	0.614105	ebi-a-GCST90038686	10	103034380	0.000563818	484598	0.23	1.2e-06	457547	0.000768522	10	103034380	ukb-b-8888
10	rs116108343	C	-0.00742277	0.000566898	0.065708	0.063386	ebi-a-GCST90038686	2	195039055	0.00115457	484598	0.630001	1.5e-06	457547	0.00154458	2	195039055	ukb-b-8888
11	rs4759276	A	-0.00711532	0.00056194	0.389824	0.390725	ebi-a-GCST90038686	12	57526646	0.00056043	484598	0.31	1.10002e-20	457547	0.000762978	12	57526646	ukb-b-8888
12	rs2273621	G	0.00504653	0.000473228	0.322754	0.327365	ebi-a-GCST90038686	6	97058553	0.000581942	484598	0.41	2.1e-10	457547	0.000794425	6	97058553	ukb-b-8888
13	rs55938136	G	0.00475825	0.00046694	0.224688	0.216921	ebi-a-GCST90038686	17	43798360	0.000663736	484598	0.47	8.70001e-08	457547	0.000888942	17	43798360	ukb-b-8888
14	rs2880058	G	0.00370685	0.00042417	0.335176	0.350848	ebi-a-GCST90038686	1	162014632	0.000577673	484598	0.47	2.39999e-06	457547	0.000785677	1	162014632	ukb-b-8888
15	rs72785433	T	0.00473033	0.000402403	0.22678	0.219237	ebi-a-GCST90038686	16	14341433	0.000670757	484598	0.55	1.40001e-07	457547	0.000898873	16	14341433	ukb-b-8888
16	rs1544861	C	0.00449823	0.000191249	0.665659	0.675202	ebi-a-GCST90038686	11	10679441	0.000585413	484598	0.75	1.2e-08	457547	0.000788219	11	10679441	ukb-b-8888
17	rs826033	G	0.00408107	6.21604e-05	0.447404	0.453592	ebi-a-GCST90038686	11	73778943	0.000549527	484598	0.91	4.60002e-08	457547	0.000746474	11	73778943	ukb-b-8888
18	rs36028554	G	0.00420648	3.44762e-05	0.232653	0.229143	ebi-a-GCST90038686	9	120895040	0.000652363	484598	0.96	1.79999e-06	457547	0.00088187	9	120895040	ukb-b-8888
19	rs6721498	A	-0.00384902	1.87659e-05	0.519629	0.518079	ebi-a-GCST90038686	2	50713012	0.00054547	484598	0.97	2.19999e-07	457547	0.000743287	2	50713012	ukb-b-8888
20	rs12110470	T	0.00462672	-2.38421e-05	0.162206	0.168817	ebi-a-GCST90038686	6	30997816	0.000731021	484598	0.98	4.30002e-06	457547	0.00100665	6	30997816	ukb-b-8888
21	rs17275273	C	0.00527863	-0.000105316	0.127691	0.127485	ebi-a-GCST90038686	3	64944311	0.000829234	484598	0.91	2.5e-06	457547	0.00112143	3	64944311	ukb-b-8888
22	rs951046	A	0.00357979	-0.000182209	0.644864	0.645992	ebi-a-GCST90038686	10	18550450	0.000571335	484598	0.75	4.20001e-06	457547	0.000777855	10	18550450	ukb-b-8888
23	rs2402246	T	-0.00402987	-0.000213631	0.317677	0.312174	ebi-a-GCST90038686	14	93596315	0.000592582	484598	0.709999	5e-07	457547	0.000801795	14	93596315	ukb-b-8888
24	rs315563	A	-0.00560726	-0.000380502	0.872617	0.866729	ebi-a-GCST90038686	10	36438339	0.000806738	484598	0.630001	4.90004e-07	457547	0.00111431	10	36438339	ukb-b-8888
25	rs10180847	T	-0.0063216	-0.000400376	0.101328	0.102289	ebi-a-GCST90038686	2	234842109	0.000901354	484598	0.66	2.80001e-07	457547	0.00123106	2	234842109	ukb-b-8888
26	rs2274319	C	-0.00387884	-0.000400425	0.653426	0.652857	ebi-a-GCST90038686	1	156450873	0.000573593	484598	0.5	6.80002e-07	457547	0.000780783	1	156450873	ukb-b-8888
27	rs2248162	C	0.00392279	-0.00043211	0.639966	0.645136	ebi-a-GCST90038686	6	29915061	0.000571075	484598	0.450001	3.89996e-07	457547	0.000773355	6	29915061	ukb-b-8888
28	rs9529440	C	-0.00404253	-0.000556363	0.518592	0.519848	ebi-a-GCST90038686	13	69358659	0.000546395	484598	0.31	5.49997e-08	457547	0.000744062	13	69358659	ukb-b-8888
29	rs269370	T	-0.00352681	-0.000688484	0.389843	0.383996	ebi-a-GCST90038686	3	19858681	0.000563487	484598	0.22	3.79997e-06	457547	0.000762667	3	19858681	ukb-b-8888
30	rs10869443	A	0.00356941	-0.000721689	0.428724	0.425775	ebi-a-GCST90038686	9	77402145	0.000563436	484598	0.2	3.09999e-06	457547	0.000765543	9	77402145	ukb-b-8888
31	rs437433	C	-0.0034294	-0.000761354	0.511955	0.518929	ebi-a-GCST90038686	16	65966018	0.000547125	484598	0.16	4e-06	457547	0.000743448	16	65966018	ukb-b-8888
32	rs7810542	G	-0.00419053	-0.000767976	0.217952	0.214599	ebi-a-GCST90038686	7	120474574	0.000664827	484598	0.24	3.2e-06	457547	0.0008994	7	120474574	ukb-b-8888
33	rs10992729	T	-0.00365994	-0.000886879	0.330952	0.326999	ebi-a-GCST90038686	9	96181075	0.000583075	484598	0.13	3.69999e-06	457547	0.000791216	9	96181075	ukb-b-8888
34	rs9349379	G	-0.00426276	-0.000947675	0.40557	0.402367	ebi-a-GCST90038686	6	12903957	0.000558963	484598	0.0879995	1.7e-08	457547	0.000756271	6	12903957	ukb-b-8888
35	rs13136239	A	-0.00401287	-0.000955852	0.343694	0.335319	ebi-a-GCST90038686	4	140908755	0.0005807	484598	0.0990011	2.99999e-07	457547	0.000783092	4	140908755	ukb-b-8888
36	rs7604835	G	-0.00546714	-0.00117356	0.883331	0.871901	ebi-a-GCST90038686	2	152881908	0.000833699	484598	0.16	2.39999e-06	457547	0.0011593	2	152881908	ukb-b-8888
37	rs146187249	T	-0.0138873	-0.00138918	0.019689	0.019076	ebi-a-GCST90038686	4	6635895	0.00215497	484598	0.53	1.5e-06	457547	0.00288479	4	6635895	ukb-b-8888
38	rs3026825	T	-0.00852765	-0.00171806	0.058097	0.056551	ebi-a-GCST90038686	1	21652351	0.00118078	484598	0.14	7.69999e-08	457547	0.00158698	1	21652351	ukb-b-8888
39	rs139785264	T	-0.0122851	-0.00241438	0.02437	0.023414	ebi-a-GCST90038686	1	114925657	0.00184664	484598	0.19	6.4e-07	457547	0.0024673	1	114925657	ukb-b-8888
40	rs189150634	A	0.0154831	-0.00248175	0.016349	0.015765	ebi-a-GCST90038686	3	7271778	0.00232967	484598	0.28	6.69993e-07	457547	0.00311566	3	7271778	ukb-b-8888
41	rs3737240	T	-0.00436029	-0.00253503	0.395991	0.387355	ebi-a-GCST90038686	1	150483355	0.000560807	484598	6.90001e-06	8.70001e-09	457547	0.000757624	1	150483355	ukb-b-8888

## Sheet: 8888 on GCST90013881
	SNP	effect_allele.exposure	beta.exposure	beta.outcome	eaf.exposure	id.outcome	chr	pos	se.outcome	samplesize.outcome	pval.outcome	pval.exposure	samplesize.exposure	se.exposure	chr.exposure	pos.exposure	id.exposure
1	rs12976826	T	0.00810001	0.0465412	0.047907	ebi-a-GCST90013881	19	19729194	0.0187421	407746	0.0135108	3.29997e-06	457547	0.00174179	19	19729194	ukb-b-8888
2	rs72781683	C	0.00554586	0.0234242	0.132845	ebi-a-GCST90013881	2	24247423	0.0119947	407746	0.0508347	4.39997e-07	457547	0.00109839	2	24247423	ukb-b-8888
3	rs62064641	C	0.00568626	0.0228318	0.186455	ebi-a-GCST90013881	17	43488792	0.0103679	407746	0.0279415	2.59998e-09	457547	0.000955201	17	43488792	ukb-b-8888
4	rs11203841	C	0.00395035	0.0144101	0.267917	ebi-a-GCST90013881	8	12688558	0.00920629	407746	0.117526	2.90001e-06	457547	0.000844842	8	12688558	ukb-b-8888
5	rs4759276	A	-0.00711532	0.00998019	0.389824	ebi-a-GCST90013881	12	57526646	0.00830884	407746	0.229692	1.10002e-20	457547	0.000762978	12	57526646	ukb-b-8888
6	rs55938136	G	0.00475825	0.00872332	0.224688	ebi-a-GCST90013881	17	43798360	0.009684	407746	0.367696	8.70001e-08	457547	0.000888942	17	43798360	ukb-b-8888
7	rs17275273	C	0.00527863	0.00757956	0.127691	ebi-a-GCST90013881	3	64944311	0.0124029	407746	0.541127	2.5e-06	457547	0.00112143	3	64944311	ukb-b-8888
8	rs2880058	G	0.00370685	0.00605314	0.335176	ebi-a-GCST90013881	1	162014632	0.00857612	407746	0.480305	2.39999e-06	457547	0.000785677	1	162014632	ukb-b-8888
9	rs72785433	T	0.00473033	0.00565671	0.22678	ebi-a-GCST90013881	16	14341433	0.00976224	407746	0.562287	1.40001e-07	457547	0.000898873	16	14341433	ukb-b-8888
10	rs10786629	G	-0.00373335	0.00560413	0.619775	ebi-a-GCST90013881	10	103034380	0.00837311	407746	0.503304	1.2e-06	457547	0.000768522	10	103034380	ukb-b-8888
11	rs6915476	T	0.00478747	0.0047537	0.154224	ebi-a-GCST90013881	6	121782750	0.0113239	407746	0.674637	3.79997e-06	457547	0.00103582	6	121782750	ukb-b-8888
12	rs2274319	C	-0.00387884	0.00443935	0.653426	ebi-a-GCST90013881	1	156450873	0.00850514	407746	0.601697	6.80002e-07	457547	0.000780783	1	156450873	ukb-b-8888
13	rs315563	A	-0.00560726	0.00368533	0.872617	ebi-a-GCST90013881	10	36438339	0.0121975	407746	0.762546	4.90004e-07	457547	0.00111431	10	36438339	ukb-b-8888
14	rs1544861	C	0.00449823	0.00329913	0.665659	ebi-a-GCST90013881	11	10679441	0.00859185	407746	0.70099	1.2e-08	457547	0.000788219	11	10679441	ukb-b-8888
15	rs2273621	G	0.00504653	0.00266832	0.322754	ebi-a-GCST90013881	6	97058553	0.00866359	407746	0.758089	2.1e-10	457547	0.000794425	6	97058553	ukb-b-8888
16	rs951046	A	0.00357979	0.00215514	0.644864	ebi-a-GCST90013881	10	18550450	0.00847196	407746	0.799198	4.20001e-06	457547	0.000777855	10	18550450	ukb-b-8888
17	rs10937050	C	0.00376359	0.00200603	0.71606	ebi-a-GCST90013881	3	180578261	0.00899231	407746	0.823471	4.90004e-06	457547	0.000824101	3	180578261	ukb-b-8888
18	rs826033	G	0.00408107	-0.00124962	0.447404	ebi-a-GCST90013881	11	73778943	0.00812986	407746	0.877841	4.60002e-08	457547	0.000746474	11	73778943	ukb-b-8888
19	rs36028554	G	0.00420648	-0.0013715	0.232653	ebi-a-GCST90013881	9	120895040	0.00960163	407746	0.886416	1.79999e-06	457547	0.00088187	9	120895040	ukb-b-8888
20	rs116108343	C	-0.00742277	-0.00250114	0.065708	ebi-a-GCST90013881	2	195039055	0.0165892	407746	0.880158	1.5e-06	457547	0.00154458	2	195039055	ukb-b-8888
21	rs10180847	T	-0.0063216	-0.00257037	0.101328	ebi-a-GCST90013881	2	234842109	0.0133266	407746	0.847056	2.80001e-07	457547	0.00123106	2	234842109	ukb-b-8888
22	rs12110470	T	0.00462672	-0.00546088	0.162206	ebi-a-GCST90013881	6	30997816	0.0110597	407746	0.621474	4.30002e-06	457547	0.00100665	6	30997816	ukb-b-8888
23	rs9529440	C	-0.00404253	-0.00635885	0.518592	ebi-a-GCST90013881	13	69358659	0.00810783	407746	0.432873	5.49997e-08	457547	0.000744062	13	69358659	ukb-b-8888
24	rs2402246	T	-0.00402987	-0.00784995	0.317677	ebi-a-GCST90013881	14	93596315	0.00874838	407746	0.369557	5e-07	457547	0.000801795	14	93596315	ukb-b-8888
25	rs6721498	A	-0.00384902	-0.00826121	0.519629	ebi-a-GCST90013881	2	50713012	0.00809752	407746	0.307626	2.19999e-07	457547	0.000743287	2	50713012	ukb-b-8888
26	rs2248162	C	0.00392279	-0.00930713	0.639966	ebi-a-GCST90013881	6	29915061	0.00842854	407746	0.269489	3.89996e-07	457547	0.000773355	6	29915061	ukb-b-8888
27	rs269370	T	-0.00352681	-0.0105411	0.389843	ebi-a-GCST90013881	3	19858681	0.00830232	407746	0.204208	3.79997e-06	457547	0.000762667	3	19858681	ukb-b-8888
28	rs10869443	A	0.00356941	-0.0112411	0.428724	ebi-a-GCST90013881	9	77402145	0.00833857	407746	0.177629	3.09999e-06	457547	0.000765543	9	77402145	ukb-b-8888
29	rs7810542	G	-0.00419053	-0.0115454	0.217952	ebi-a-GCST90013881	7	120474574	0.00977737	407746	0.237672	3.2e-06	457547	0.0008994	7	120474574	ukb-b-8888
30	rs10992729	T	-0.00365994	-0.0125747	0.330952	ebi-a-GCST90013881	9	96181075	0.00861919	407746	0.144586	3.69999e-06	457547	0.000791216	9	96181075	ukb-b-8888
31	rs437433	C	-0.0034294	-0.0142898	0.511955	ebi-a-GCST90013881	16	65966018	0.00810311	407746	0.0778162	4e-06	457547	0.000743448	16	65966018	ukb-b-8888
32	rs139785264	T	-0.0122851	-0.015534	0.02437	ebi-a-GCST90013881	1	114925657	0.0270284	407746	0.565476	6.4e-07	457547	0.0024673	1	114925657	ukb-b-8888
33	rs3026825	T	-0.00852765	-0.0158854	0.058097	ebi-a-GCST90013881	1	21652351	0.0173262	407746	0.359225	7.69999e-08	457547	0.00158698	1	21652351	ukb-b-8888
34	rs7604835	G	-0.00546714	-0.016647	0.883331	ebi-a-GCST90013881	2	152881908	0.0126787	407746	0.189186	2.39999e-06	457547	0.0011593	2	152881908	ukb-b-8888
35	rs9349379	G	-0.00426276	-0.020153	0.40557	ebi-a-GCST90013881	6	12903957	0.0082504	407746	0.0145332	1.7e-08	457547	0.000756271	6	12903957	ukb-b-8888
36	rs13136239	A	-0.00401287	-0.0205355	0.343694	ebi-a-GCST90013881	4	140908755	0.00854955	407746	0.0162245	2.99999e-07	457547	0.000783092	4	140908755	ukb-b-8888
37	rs146187249	T	-0.0138873	-0.0219852	0.019689	ebi-a-GCST90013881	4	6635895	0.031256	407746	0.481811	1.5e-06	457547	0.00288479	4	6635895	ukb-b-8888
38	rs116910794	C	0.0221974	-0.0348095	0.007071	ebi-a-GCST90013881	16	84784094	0.0519569	407746	0.502878	1.09999e-06	457547	0.00454833	16	84784094	ukb-b-8888
39	rs3737240	T	-0.00436029	-0.0368007	0.395991	ebi-a-GCST90013881	1	150483355	0.00828253	407746	8.69581e-06	8.70001e-09	457547	0.000757624	1	150483355	ukb-b-8888
40	rs189150634	A	0.0154831	-0.0408189	0.016349	ebi-a-GCST90013881	3	7271778	0.0338077	407746	0.227284	6.69993e-07	457547	0.00311566	3	7271778	ukb-b-8888
41	rs142377424	A	-0.0248155	-0.0643824	0.00649	ebi-a-GCST90013881	5	4114666	0.0533521	407746	0.22753	4.90004e-07	457547	0.004932	5	4114666	ukb-b-8888

## Sheet: 8888 on GCST007091
	SNP	effect_allele.exposure	beta.exposure	beta.outcome	eaf.exposure	eaf.outcome	id.outcome	chr	pos	se.outcome	samplesize.outcome	pval.outcome	pval.exposure	samplesize.exposure	se.exposure	chr.exposure	pos.exposure	id.exposure
1	rs116910794	C	0.0221974	0.22	0.007071	0.0066	ebi-a-GCST007091	16	84784094	0.0733	393873	0.00268497	1.09999e-06	457547	0.00454833	16	84784094	ukb-b-8888
2	rs55938136	G	0.00475825	0.0911	0.224688	0.2268	ebi-a-GCST007091	17	43798360	0.0139	393873	5.09448e-11	8.70001e-08	457547	0.000888942	17	43798360	ukb-b-8888
3	rs62064641	C	0.00568626	0.0891	0.186455	0.1876	ebi-a-GCST007091	17	43488792	0.0149	393873	2.34299e-09	2.59998e-09	457547	0.000955201	17	43488792	ukb-b-8888
4	rs139785264	T	-0.0122851	0.0538	0.02437	0.0247	ebi-a-GCST007091	1	114925657	0.0382	393873	0.1586	6.4e-07	457547	0.0024673	1	114925657	ukb-b-8888
5	rs116108343	C	-0.00742277	0.0325	0.065708	0.0649	ebi-a-GCST007091	2	195039055	0.0242	393873	0.1804	1.5e-06	457547	0.00154458	2	195039055	ukb-b-8888
6	rs72781683	C	0.00554586	0.0264	0.132845	0.1325	ebi-a-GCST007091	2	24247423	0.0172	393873	0.1246	4.39997e-07	457547	0.00109839	2	24247423	ukb-b-8888
7	rs4759276	A	-0.00711532	0.0247	0.389824	0.3918	ebi-a-GCST007091	12	57526646	0.012	393873	0.0391102	1.10002e-20	457547	0.000762978	12	57526646	ukb-b-8888
8	rs72785433	T	0.00473033	0.0174	0.22678	0.2271	ebi-a-GCST007091	16	14341433	0.014	393873	0.2143	1.40001e-07	457547	0.000898873	16	14341433	ukb-b-8888
9	rs951046	A	0.00357979	0.0174	0.644864	0.6454	ebi-a-GCST007091	10	18550450	0.0122	393873	0.1544	4.20001e-06	457547	0.000777855	10	18550450	ukb-b-8888
10	rs6915476	T	0.00478747	0.016	0.154224	0.1534	ebi-a-GCST007091	6	121782750	0.0163	393873	0.3252	3.79997e-06	457547	0.00103582	6	121782750	ukb-b-8888
11	rs10937050	C	0.00376359	0.0149	0.71606	0.7167	ebi-a-GCST007091	3	180578261	0.0129	393873	0.2508	4.90004e-06	457547	0.000824101	3	180578261	ukb-b-8888
12	rs13136239	A	-0.00401287	0.0141	0.343694	0.3441	ebi-a-GCST007091	4	140908755	0.0123	393873	0.2494	2.99999e-07	457547	0.000783092	4	140908755	ukb-b-8888
13	rs2880058	G	0.00370685	0.014	0.335176	0.3342	ebi-a-GCST007091	1	162014632	0.0123	393873	0.2558	2.39999e-06	457547	0.000785677	1	162014632	ukb-b-8888
14	rs2866853	T	0.00433116	0.0105	0.219498	0.219	ebi-a-GCST007091	16	13903103	0.0142	393873	0.4569	1.7e-06	457547	0.000904154	16	13903103	ukb-b-8888
15	rs826033	G	0.00408107	0.0098	0.447404	0.4478	ebi-a-GCST007091	11	73778943	0.0117	393873	0.4018	4.60002e-08	457547	0.000746474	11	73778943	ukb-b-8888
16	rs1544861	C	0.00449823	0.0071	0.665659	0.6662	ebi-a-GCST007091	11	10679441	0.0124	393873	0.567599	1.2e-08	457547	0.000788219	11	10679441	ukb-b-8888
17	rs6859064	T	0.00441314	0.0044	0.205791	0.2056	ebi-a-GCST007091	5	139663301	0.0144	393873	0.7591	1.5e-06	457547	0.00091766	5	139663301	ukb-b-8888
18	rs6721498	A	-0.00384902	0.0037	0.519629	0.5183	ebi-a-GCST007091	2	50713012	0.0117	393873	0.750501	2.19999e-07	457547	0.000743287	2	50713012	ukb-b-8888
19	rs10786629	G	-0.00373335	0.0032	0.619775	0.6191	ebi-a-GCST007091	10	103034380	0.012	393873	0.7925	1.2e-06	457547	0.000768522	10	103034380	ukb-b-8888
20	rs12110470	T	0.00462672	0.0032	0.162206	0.1606	ebi-a-GCST007091	6	30997816	0.0159	393873	0.8411	4.30002e-06	457547	0.00100665	6	30997816	ukb-b-8888
21	rs315563	A	-0.00560726	0.001	0.872617	0.8729	ebi-a-GCST007091	10	36438339	0.0175	393873	0.9534	4.90004e-07	457547	0.00111431	10	36438339	ukb-b-8888
22	rs11203841	C	0.00395035	0.0007	0.267917	0.2671	ebi-a-GCST007091	8	12688558	0.0133	393873	0.9589	2.90001e-06	457547	0.000844842	8	12688558	ukb-b-8888
23	rs9529440	C	-0.00404253	-0.0004	0.518592	0.5182	ebi-a-GCST007091	13	69358659	0.0117	393873	0.9746	5.49997e-08	457547	0.000744062	13	69358659	ukb-b-8888
24	rs2273621	G	0.00504653	-0.0016	0.322754	0.3218	ebi-a-GCST007091	6	97058553	0.0125	393873	0.9009	2.1e-10	457547	0.000794425	6	97058553	ukb-b-8888
25	rs7810542	G	-0.00419053	-0.0038	0.217952	0.2195	ebi-a-GCST007091	7	120474574	0.0141	393873	0.7896	3.2e-06	457547	0.0008994	7	120474574	ukb-b-8888
26	rs2274319	C	-0.00387884	-0.005	0.653426	0.6531	ebi-a-GCST007091	1	156450873	0.0122	393873	0.680899	6.80002e-07	457547	0.000780783	1	156450873	ukb-b-8888
27	rs7604835	G	-0.00546714	-0.0088	0.883331	0.8841	ebi-a-GCST007091	2	152881908	0.0182	393873	0.6303	2.39999e-06	457547	0.0011593	2	152881908	ukb-b-8888
28	rs12976826	T	0.00810001	-0.0091	0.047907	0.048	ebi-a-GCST007091	19	19729194	0.0272	393873	0.7382	3.29997e-06	457547	0.00174179	19	19729194	ukb-b-8888
29	rs36028554	G	0.00420648	-0.0122	0.232653	0.2338	ebi-a-GCST007091	9	120895040	0.0138	393873	0.3783	1.79999e-06	457547	0.00088187	9	120895040	ukb-b-8888
30	rs9349379	G	-0.00426276	-0.0151	0.40557	0.4054	ebi-a-GCST007091	6	12903957	0.0119	393873	0.204	1.7e-08	457547	0.000756271	6	12903957	ukb-b-8888
31	rs10992729	T	-0.00365994	-0.0161	0.330952	0.3323	ebi-a-GCST007091	9	96181075	0.0124	393873	0.1938	3.69999e-06	457547	0.000791216	9	96181075	ukb-b-8888
32	rs269370	T	-0.00352681	-0.017	0.389843	0.3914	ebi-a-GCST007091	3	19858681	0.012	393873	0.1548	3.79997e-06	457547	0.000762667	3	19858681	ukb-b-8888
33	rs437433	C	-0.0034294	-0.0185	0.511955	0.5111	ebi-a-GCST007091	16	65966018	0.0117	393873	0.113	4e-06	457547	0.000743448	16	65966018	ukb-b-8888
34	rs17275273	C	0.00527863	-0.0203	0.127691	0.1247	ebi-a-GCST007091	3	64944311	0.0178	393873	0.2554	2.5e-06	457547	0.00112143	3	64944311	ukb-b-8888
35	rs10180847	T	-0.0063216	-0.0288	0.101328	0.1024	ebi-a-GCST007091	2	234842109	0.0192	393873	0.1339	2.80001e-07	457547	0.00123106	2	234842109	ukb-b-8888
36	rs2248162	C	0.00392279	-0.0296	0.639966	0.6389	ebi-a-GCST007091	6	29915061	0.0121	393873	0.0145399	3.89996e-07	457547	0.000773355	6	29915061	ukb-b-8888
37	rs2402246	T	-0.00402987	-0.0298	0.317677	0.3176	ebi-a-GCST007091	14	93596315	0.0126	393873	0.0177301	5e-07	457547	0.000801795	14	93596315	ukb-b-8888
38	rs10869443	A	0.00356941	-0.0343	0.428724	0.4291	ebi-a-GCST007091	9	77402145	0.012	393873	0.00411197	3.09999e-06	457547	0.000765543	9	77402145	ukb-b-8888
39	rs3026825	T	-0.00852765	-0.0387	0.058097	0.058	ebi-a-GCST007091	1	21652351	0.025	393873	0.1215	7.69999e-08	457547	0.00158698	1	21652351	ukb-b-8888
40	rs146187249	T	-0.0138873	-0.0599	0.019689	0.0197	ebi-a-GCST007091	4	6635895	0.045	393873	0.1828	1.5e-06	457547	0.00288479	4	6635895	ukb-b-8888
41	rs142377424	A	-0.0248155	-0.0604	0.00649	0.0063	ebi-a-GCST007091	5	4114666	0.0779	393873	0.4384	4.90004e-07	457547	0.004932	5	4114666	ukb-b-8888
42	rs3737240	T	-0.00436029	-0.063	0.395991	0.3956	ebi-a-GCST007091	1	150483355	0.0119	393873	1.19001e-07	8.70001e-09	457547	0.000757624	1	150483355	ukb-b-8888
43	rs189150634	A	0.0154831	-0.0947	0.016349	0.0166	ebi-a-GCST007091	3	7271778	0.0481	393873	0.04897	6.69993e-07	457547	0.00311566	3	7271778	ukb-b-8888

## Sheet: 8888 on GCST005814
	SNP	effect_allele.exposure	beta.exposure	beta.outcome	eaf.exposure	eaf.outcome	id.outcome	chr	pos	se.outcome	samplesize.outcome	pval.outcome	pval.exposure	samplesize.exposure	se.exposure	chr.exposure	pos.exposure	id.exposure
1	rs116910794	C	0.0221974	0.111753	0.007071	0.0069819	ebi-a-GCST005814	16	84784094	0.0953794	50508	0.246684	1.09999e-06	457547	0.00454833	16	84784094	ukb-b-8888
2	rs189150634	A	0.0154831	0.0895251	0.016349	0.0185717	ebi-a-GCST005814	3	7271778	0.0611526	50508	0.147043	6.69993e-07	457547	0.00311566	3	7271778	ukb-b-8888
3	rs72781683	C	0.00554586	0.0490702	0.132845	0.130105	ebi-a-GCST005814	2	24247423	0.023135	50508	0.0345454	4.39997e-07	457547	0.00109839	2	24247423	ukb-b-8888
4	rs17275273	C	0.00527863	0.0451662	0.127691	0.123106	ebi-a-GCST005814	3	64944311	0.0240923	50508	0.0616893	2.5e-06	457547	0.00112143	3	64944311	ukb-b-8888
5	rs4759276	A	-0.00711532	0.040365	0.389824	0.391525	ebi-a-GCST005814	12	57526646	0.0161031	50508	0.0122541	1.10002e-20	457547	0.000762978	12	57526646	ukb-b-8888
6	rs7810542	G	-0.00419053	0.0294475	0.217952	0.218462	ebi-a-GCST005814	7	120474574	0.0189212	50508	0.120236	3.2e-06	457547	0.0008994	7	120474574	ukb-b-8888
7	rs11203841	C	0.00395035	0.0217691	0.267917	0.266788	ebi-a-GCST005814	8	12688558	0.0178714	50508	0.223654	2.90001e-06	457547	0.000844842	8	12688558	ukb-b-8888
8	rs62064641	C	0.00568626	0.0170037	0.186455	0.185143	ebi-a-GCST005814	17	43508303	0.0202402	50508	0.401351	2.59998e-09	457547	0.000955201	17	43488792	ukb-b-8888
9	rs10786629	G	-0.00373335	0.0146308	0.619775	0.616962	ebi-a-GCST005814	10	103034380	0.0164039	50508	0.372269	1.2e-06	457547	0.000768522	10	103034380	ukb-b-8888
10	rs72785433	T	0.00473033	0.0140906	0.22678	0.228506	ebi-a-GCST005814	16	14341433	0.0190029	50508	0.45874	1.40001e-07	457547	0.000898873	16	14341433	ukb-b-8888
11	rs2273621	G	0.00504653	0.0132865	0.322754	0.32094	ebi-a-GCST005814	6	97058553	0.0168602	50508	0.430887	2.1e-10	457547	0.000794425	6	97058553	ukb-b-8888
12	rs139785264	T	-0.0122851	0.0108847	0.02437	0.0239364	ebi-a-GCST005814	1	114925657	0.0530753	50508	0.837687	6.4e-07	457547	0.0024673	1	114925657	ukb-b-8888
13	rs12110470	T	0.00462672	0.00689796	0.162206	0.15973	ebi-a-GCST005814	6	30997816	0.0215675	50508	0.749211	4.30002e-06	457547	0.00100665	6	30997816	ukb-b-8888
14	rs10869443	A	0.00356941	0.00520127	0.428724	0.42648	ebi-a-GCST005814	9	77402145	0.0164702	50508	0.752173	3.09999e-06	457547	0.000765543	9	77402145	ukb-b-8888
15	rs1544861	C	0.00449823	0.00472487	0.665659	0.665027	ebi-a-GCST005814	11	10679441	0.0167764	50508	0.778187	1.2e-08	457547	0.000788219	11	10679441	ukb-b-8888
16	rs951046	A	0.00357979	0.00471134	0.644864	0.64358	ebi-a-GCST005814	10	18550450	0.0165026	50508	0.775238	4.20001e-06	457547	0.000777855	10	18550450	ukb-b-8888
17	rs437433	C	-0.0034294	8.19992e-05	0.511955	0.509662	ebi-a-GCST005814	16	65966018	0.0158539	50508	0.996002	4e-06	457547	0.000743448	16	65966018	ukb-b-8888
18	rs2866853	T	0.00433116	-4.93666e-05	0.219498	0.216808	ebi-a-GCST005814	16	13903103	0.019437	50508	0.997844	1.7e-06	457547	0.000904154	16	13903103	ukb-b-8888
19	rs10180847	T	-0.0063216	-0.00045362	0.101328	0.101518	ebi-a-GCST005814	2	234842109	0.0261539	50508	0.986165	2.80001e-07	457547	0.00123106	2	234842109	ukb-b-8888
20	rs826033	G	0.00408107	-0.00122608	0.447404	0.446951	ebi-a-GCST005814	11	73778943	0.0158331	50508	0.938272	4.60002e-08	457547	0.000746474	11	73778943	ukb-b-8888
21	rs2274319	C	-0.00387884	-0.00335028	0.653426	0.650123	ebi-a-GCST005814	1	156450873	0.0165537	50508	0.839629	6.80002e-07	457547	0.000780783	1	156450873	ukb-b-8888
22	rs13136239	A	-0.00401287	-0.0044276	0.343694	0.345045	ebi-a-GCST005814	4	140908755	0.0166403	50508	0.790153	2.99999e-07	457547	0.000783092	4	140908755	ukb-b-8888
23	rs6915476	T	0.00478747	-0.00707378	0.154224	0.151757	ebi-a-GCST005814	6	121782750	0.0224409	50508	0.752471	3.79997e-06	457547	0.00103582	6	121782750	ukb-b-8888
24	rs9529440	C	-0.00404253	-0.00909556	0.518592	0.517091	ebi-a-GCST005814	13	69358659	0.0158239	50508	0.565437	5.49997e-08	457547	0.000744062	13	69358659	ukb-b-8888
25	rs2248162	C	0.00392279	-0.0100409	0.639966	0.638921	ebi-a-GCST005814	6	29915061	0.0164035	50508	0.540568	3.89996e-07	457547	0.000773355	6	29915061	ukb-b-8888
26	rs6859064	T	0.00441314	-0.0119192	0.205791	0.20778	ebi-a-GCST005814	5	139663301	0.0195163	50508	0.541097	1.5e-06	457547	0.00091766	5	139663301	ukb-b-8888
27	rs10937050	C	0.00376359	-0.0136187	0.71606	0.716701	ebi-a-GCST005814	3	180578261	0.0175136	50508	0.437059	4.90004e-06	457547	0.000824101	3	180578261	ukb-b-8888
28	rs315563	A	-0.00560726	-0.0197122	0.872617	0.873595	ebi-a-GCST005814	10	36438339	0.0236573	50508	0.405388	4.90004e-07	457547	0.00111431	10	36438339	ukb-b-8888
29	rs2880058	G	0.00370685	-0.0200272	0.335176	0.3353	ebi-a-GCST005814	1	162014632	0.0167409	50508	0.231257	2.39999e-06	457547	0.000785677	1	162014632	ukb-b-8888
30	rs2402246	T	-0.00402987	-0.0227364	0.317677	0.319941	ebi-a-GCST005814	14	93596315	0.0170405	50508	0.181741	5e-07	457547	0.000801795	14	93596315	ukb-b-8888
31	rs9349379	G	-0.00426276	-0.0240517	0.40557	0.4071	ebi-a-GCST005814	6	12903957	0.0161004	50508	0.135024	1.7e-08	457547	0.000756271	6	12903957	ukb-b-8888
32	rs6721498	A	-0.00384902	-0.0240541	0.519629	0.51838	ebi-a-GCST005814	2	50713012	0.0157508	50508	0.126738	2.19999e-07	457547	0.000743287	2	50713012	ukb-b-8888
33	rs12976826	T	0.00810001	-0.0273123	0.047907	0.0478134	ebi-a-GCST005814	19	19729194	0.037569	50508	0.466095	3.29997e-06	457547	0.00174179	19	19729194	ukb-b-8888
34	rs142377424	A	-0.0248155	-0.029688	0.00649	0.00747883	ebi-a-GCST005814	5	4114666	0.10121	50508	0.7685	4.90004e-07	457547	0.004932	5	4114666	ukb-b-8888
35	rs269370	T	-0.00352681	-0.0313506	0.389843	0.391594	ebi-a-GCST005814	3	19858681	0.0162722	50508	0.0538431	3.79997e-06	457547	0.000762667	3	19858681	ukb-b-8888
36	rs3737240	T	-0.00436029	-0.039031	0.395991	0.396895	ebi-a-GCST005814	1	150483355	0.0161059	50508	0.0152816	8.70001e-09	457547	0.000757624	1	150483355	ukb-b-8888
37	rs36028554	G	0.00420648	-0.040155	0.232653	0.236319	ebi-a-GCST005814	9	120895040	0.0188635	50508	0.0328844	1.79999e-06	457547	0.00088187	9	120895040	ukb-b-8888
38	rs7604835	G	-0.00546714	-0.0452383	0.883331	0.883783	ebi-a-GCST005814	2	152881908	0.0243158	50508	0.0637133	2.39999e-06	457547	0.0011593	2	152881908	ukb-b-8888
39	rs3026825	T	-0.00852765	-0.0471392	0.058097	0.0586766	ebi-a-GCST005814	1	21652351	0.0339463	50508	0.16316	7.69999e-08	457547	0.00158698	1	21652351	ukb-b-8888
40	rs10992729	T	-0.00365994	-0.049953	0.330952	0.334799	ebi-a-GCST005814	9	96181075	0.016948	50508	0.00314963	3.69999e-06	457547	0.000791216	9	96181075	ukb-b-8888
41	rs146187249	T	-0.0138873	-0.0643795	0.019689	0.0204775	ebi-a-GCST005814	4	6635895	0.0616056	50508	0.292639	1.5e-06	457547	0.00288479	4	6635895	ukb-b-8888
