# Supplementary material for: Exploring the Causal Relationship between Ibuprofen Use and Osteoarthritis Risk: A Mendelian Randomization Study
Source: Biology (Basel). 2024 Sep 23;13(9):748. doi: 10.3390/biology13090748 (PMC11428583; doi:10.3390/biology13090748)
Supplement: Supplementary file 1 [file biology-13-00748-s001.zip › Table S2.xlsx]

## Sheet: 8888 on GCST90038686
	SNP	EAF	p-value	beta	SE	N	R2	F	Mean-R2	Mean-F
1	rs12976826	0.047907	3.29997e-06	0.00810001	0.00174179	457547	4.72632e-05	21.6261	5.86938e-05	26.8569
2	rs72781683	0.132845	4.39997e-07	0.00554586	0.00109839	457547	5.57141e-05	25.4931
3	rs62064641	0.186455	2.59998e-09	0.00568626	0.000955201	457547	7.74452e-05	35.4374
4	rs11203841	0.267917	2.90001e-06	0.00395035	0.000844842	457547	4.77819e-05	21.8634
5	rs10937050	0.71606	4.90004e-06	0.00376359	0.000824101	457547	4.55815e-05	20.8565
6	rs6915476	0.154224	3.79997e-06	0.00478747	0.00103582	457547	4.66861e-05	21.362
7	rs2866853	0.219498	1.7e-06	0.00433116	0.000904154	457547	5.01494e-05	22.9468
8	rs6859064	0.205791	1.5e-06	0.00441314	0.00091766	457547	5.05445e-05	23.1276
9	rs10786629	0.619775	1.2e-06	-0.00373335	0.000768522	457547	5.15735e-05	23.5984
10	rs116108343	0.065708	1.5e-06	-0.00742277	0.00154458	457547	5.04724e-05	23.0945
11	rs4759276	0.389824	1.10002e-20	-0.00711532	0.000762978	457547	0.000190041	86.9687
12	rs2273621	0.322754	2.1e-10	0.00504653	0.000794425	457547	8.81873e-05	40.3532
13	rs55938136	0.224688	8.70001e-08	0.00475825	0.000888942	457547	6.26159e-05	28.6514
14	rs2880058	0.335176	2.39999e-06	0.00370685	0.000785677	457547	4.8648e-05	22.2597
15	rs72785433	0.22678	1.40001e-07	0.00473033	0.000898873	457547	6.05235e-05	27.6939
16	rs1544861	0.665659	1.2e-08	0.00449823	0.000788219	457547	7.11742e-05	32.5677
17	rs826033	0.447404	4.60002e-08	0.00408107	0.000746474	457547	6.53213e-05	29.8894
18	rs36028554	0.232653	1.79999e-06	0.00420648	0.00088187	457547	4.97246e-05	22.7524
19	rs6721498	0.519629	2.19999e-07	-0.00384902	0.000743287	457547	5.86038e-05	26.8155
20	rs12110470	0.162206	4.30002e-06	0.00462672	0.00100665	457547	4.61672e-05	21.1246
21	rs17275273	0.127691	2.5e-06	0.00527863	0.00112143	457547	4.84218e-05	22.1562
22	rs951046	0.644864	4.20001e-06	0.00357979	0.000777855	457547	4.62873e-05	21.1795
23	rs2402246	0.317677	5e-07	-0.00402987	0.000801795	457547	5.52072e-05	25.2612
24	rs315563	0.872617	4.90004e-07	-0.00560726	0.00111431	457547	5.53388e-05	25.3214
25	rs10180847	0.101328	2.80001e-07	-0.0063216	0.00123106	457547	5.76282e-05	26.369
26	rs2274319	0.653426	6.80002e-07	-0.00387884	0.000780783	457547	5.39366e-05	24.6798
27	rs2248162	0.639966	3.89996e-07	0.00392279	0.000773355	457547	5.62305e-05	25.7294
28	rs9529440	0.518592	5.49997e-08	-0.00404253	0.000744062	457547	6.45096e-05	29.518
29	rs269370	0.389843	3.79997e-06	-0.00352681	0.000762667	457547	4.67346e-05	21.3842
30	rs10869443	0.428724	3.09999e-06	0.00356941	0.000765543	457547	4.75113e-05	21.7396
31	rs437433	0.511955	4e-06	-0.0034294	0.000743448	457547	4.65028e-05	21.2781
32	rs7810542	0.217952	3.2e-06	-0.00419053	0.0008994	457547	4.74434e-05	21.7085
33	rs10992729	0.330952	3.69999e-06	-0.00365994	0.000791216	457547	4.67629e-05	21.3971
34	rs9349379	0.40557	1.7e-08	-0.00426276	0.000756271	457547	6.94322e-05	31.7706
35	rs13136239	0.343694	2.99999e-07	-0.00401287	0.000783092	457547	5.73884e-05	26.2593
36	rs7604835	0.883331	2.39999e-06	-0.00546714	0.0011593	457547	4.8604e-05	22.2396
37	rs146187249	0.019689	1.5e-06	-0.0138873	0.00288479	457547	5.06465e-05	23.1742
38	rs3026825	0.058097	7.69999e-08	-0.00852765	0.00158698	457547	6.31034e-05	28.8745
39	rs139785264	0.02437	6.4e-07	-0.0122851	0.0024673	457547	5.41819e-05	24.792
40	rs189150634	0.016349	6.69993e-07	0.0154831	0.00311566	457547	5.39705e-05	24.6953
41	rs3737240	0.395991	8.70001e-09	-0.00436029	0.000757624	457547	7.23863e-05	33.1224

## Sheet: 8888 on GCST90013881
	SNP	EAF	p-value	beta	SE	N	R2	F	Mean-R2	Mean-F
1	rs12976826	0.047907	3.29997e-06	0.00810001	0.00174179	457547	4.72632e-05	21.6261	5.88569e-05	26.9315
2	rs72781683	0.132845	4.39997e-07	0.00554586	0.00109839	457547	5.57141e-05	25.4931
3	rs62064641	0.186455	2.59998e-09	0.00568626	0.000955201	457547	7.74452e-05	35.4374
4	rs11203841	0.267917	2.90001e-06	0.00395035	0.000844842	457547	4.77819e-05	21.8634
5	rs4759276	0.389824	1.10002e-20	-0.00711532	0.000762978	457547	0.000190041	86.9687
6	rs55938136	0.224688	8.70001e-08	0.00475825	0.000888942	457547	6.26159e-05	28.6514
7	rs17275273	0.127691	2.5e-06	0.00527863	0.00112143	457547	4.84218e-05	22.1562
8	rs2880058	0.335176	2.39999e-06	0.00370685	0.000785677	457547	4.8648e-05	22.2597
9	rs72785433	0.22678	1.40001e-07	0.00473033	0.000898873	457547	6.05235e-05	27.6939
10	rs10786629	0.619775	1.2e-06	-0.00373335	0.000768522	457547	5.15735e-05	23.5984
11	rs6915476	0.154224	3.79997e-06	0.00478747	0.00103582	457547	4.66861e-05	21.362
12	rs2274319	0.653426	6.80002e-07	-0.00387884	0.000780783	457547	5.39366e-05	24.6798
13	rs315563	0.872617	4.90004e-07	-0.00560726	0.00111431	457547	5.53388e-05	25.3214
14	rs1544861	0.665659	1.2e-08	0.00449823	0.000788219	457547	7.11742e-05	32.5677
15	rs2273621	0.322754	2.1e-10	0.00504653	0.000794425	457547	8.81873e-05	40.3532
16	rs951046	0.644864	4.20001e-06	0.00357979	0.000777855	457547	4.62873e-05	21.1795
17	rs10937050	0.71606	4.90004e-06	0.00376359	0.000824101	457547	4.55815e-05	20.8565
18	rs826033	0.447404	4.60002e-08	0.00408107	0.000746474	457547	6.53213e-05	29.8894
19	rs36028554	0.232653	1.79999e-06	0.00420648	0.00088187	457547	4.97246e-05	22.7524
20	rs116108343	0.065708	1.5e-06	-0.00742277	0.00154458	457547	5.04724e-05	23.0945
21	rs10180847	0.101328	2.80001e-07	-0.0063216	0.00123106	457547	5.76282e-05	26.369
22	rs12110470	0.162206	4.30002e-06	0.00462672	0.00100665	457547	4.61672e-05	21.1246
23	rs9529440	0.518592	5.49997e-08	-0.00404253	0.000744062	457547	6.45096e-05	29.518
24	rs2402246	0.317677	5e-07	-0.00402987	0.000801795	457547	5.52072e-05	25.2612
25	rs6721498	0.519629	2.19999e-07	-0.00384902	0.000743287	457547	5.86038e-05	26.8155
26	rs2248162	0.639966	3.89996e-07	0.00392279	0.000773355	457547	5.62305e-05	25.7294
27	rs269370	0.389843	3.79997e-06	-0.00352681	0.000762667	457547	4.67346e-05	21.3842
28	rs10869443	0.428724	3.09999e-06	0.00356941	0.000765543	457547	4.75113e-05	21.7396
29	rs7810542	0.217952	3.2e-06	-0.00419053	0.0008994	457547	4.74434e-05	21.7085
30	rs10992729	0.330952	3.69999e-06	-0.00365994	0.000791216	457547	4.67629e-05	21.3971
31	rs437433	0.511955	4e-06	-0.0034294	0.000743448	457547	4.65028e-05	21.2781
32	rs139785264	0.02437	6.4e-07	-0.0122851	0.0024673	457547	5.41819e-05	24.792
33	rs3026825	0.058097	7.69999e-08	-0.00852765	0.00158698	457547	6.31034e-05	28.8745
34	rs7604835	0.883331	2.39999e-06	-0.00546714	0.0011593	457547	4.8604e-05	22.2396
35	rs9349379	0.40557	1.7e-08	-0.00426276	0.000756271	457547	6.94322e-05	31.7706
36	rs13136239	0.343694	2.99999e-07	-0.00401287	0.000783092	457547	5.73884e-05	26.2593
37	rs146187249	0.019689	1.5e-06	-0.0138873	0.00288479	457547	5.06465e-05	23.1742
38	rs116910794	0.007071	1.09999e-06	0.0221974	0.00454833	457547	5.20525e-05	23.8176
39	rs3737240	0.395991	8.70001e-09	-0.00436029	0.000757624	457547	7.23863e-05	33.1224
40	rs189150634	0.016349	6.69993e-07	0.0154831	0.00311566	457547	5.39705e-05	24.6953
41	rs142377424	0.00649	4.90004e-07	-0.0248155	0.004932	457547	5.53274e-05	25.3162

## Sheet: 8888 on GCST007091
	SNP	EAF	p-value	beta	SE	N	R2	F	Mean-R2	Mean-F
1	rs116910794	0.007071	1.09999e-06	0.0221974	0.00454833	457547	5.20525e-05	23.8176	5.84611e-05	26.7504
2	rs55938136	0.224688	8.70001e-08	0.00475825	0.000888942	457547	6.26159e-05	28.6514
3	rs62064641	0.186455	2.59998e-09	0.00568626	0.000955201	457547	7.74452e-05	35.4374
4	rs139785264	0.02437	6.4e-07	-0.0122851	0.0024673	457547	5.41819e-05	24.792
5	rs116108343	0.065708	1.5e-06	-0.00742277	0.00154458	457547	5.04724e-05	23.0945
6	rs72781683	0.132845	4.39997e-07	0.00554586	0.00109839	457547	5.57141e-05	25.4931
7	rs4759276	0.389824	1.10002e-20	-0.00711532	0.000762978	457547	0.000190041	86.9687
8	rs72785433	0.22678	1.40001e-07	0.00473033	0.000898873	457547	6.05235e-05	27.6939
9	rs951046	0.644864	4.20001e-06	0.00357979	0.000777855	457547	4.62873e-05	21.1795
10	rs6915476	0.154224	3.79997e-06	0.00478747	0.00103582	457547	4.66861e-05	21.362
11	rs10937050	0.71606	4.90004e-06	0.00376359	0.000824101	457547	4.55815e-05	20.8565
12	rs13136239	0.343694	2.99999e-07	-0.00401287	0.000783092	457547	5.73884e-05	26.2593
13	rs2880058	0.335176	2.39999e-06	0.00370685	0.000785677	457547	4.8648e-05	22.2597
14	rs2866853	0.219498	1.7e-06	0.00433116	0.000904154	457547	5.01494e-05	22.9468
15	rs826033	0.447404	4.60002e-08	0.00408107	0.000746474	457547	6.53213e-05	29.8894
16	rs1544861	0.665659	1.2e-08	0.00449823	0.000788219	457547	7.11742e-05	32.5677
17	rs6859064	0.205791	1.5e-06	0.00441314	0.00091766	457547	5.05445e-05	23.1276
18	rs6721498	0.519629	2.19999e-07	-0.00384902	0.000743287	457547	5.86038e-05	26.8155
19	rs10786629	0.619775	1.2e-06	-0.00373335	0.000768522	457547	5.15735e-05	23.5984
20	rs12110470	0.162206	4.30002e-06	0.00462672	0.00100665	457547	4.61672e-05	21.1246
21	rs315563	0.872617	4.90004e-07	-0.00560726	0.00111431	457547	5.53388e-05	25.3214
22	rs11203841	0.267917	2.90001e-06	0.00395035	0.000844842	457547	4.77819e-05	21.8634
23	rs9529440	0.518592	5.49997e-08	-0.00404253	0.000744062	457547	6.45096e-05	29.518
24	rs2273621	0.322754	2.1e-10	0.00504653	0.000794425	457547	8.81873e-05	40.3532
25	rs7810542	0.217952	3.2e-06	-0.00419053	0.0008994	457547	4.74434e-05	21.7085
26	rs2274319	0.653426	6.80002e-07	-0.00387884	0.000780783	457547	5.39366e-05	24.6798
27	rs7604835	0.883331	2.39999e-06	-0.00546714	0.0011593	457547	4.8604e-05	22.2396
28	rs12976826	0.047907	3.29997e-06	0.00810001	0.00174179	457547	4.72632e-05	21.6261
29	rs36028554	0.232653	1.79999e-06	0.00420648	0.00088187	457547	4.97246e-05	22.7524
30	rs9349379	0.40557	1.7e-08	-0.00426276	0.000756271	457547	6.94322e-05	31.7706
31	rs10992729	0.330952	3.69999e-06	-0.00365994	0.000791216	457547	4.67629e-05	21.3971
32	rs269370	0.389843	3.79997e-06	-0.00352681	0.000762667	457547	4.67346e-05	21.3842
33	rs437433	0.511955	4e-06	-0.0034294	0.000743448	457547	4.65028e-05	21.2781
34	rs17275273	0.127691	2.5e-06	0.00527863	0.00112143	457547	4.84218e-05	22.1562
35	rs10180847	0.101328	2.80001e-07	-0.0063216	0.00123106	457547	5.76282e-05	26.369
36	rs2248162	0.639966	3.89996e-07	0.00392279	0.000773355	457547	5.62305e-05	25.7294
37	rs2402246	0.317677	5e-07	-0.00402987	0.000801795	457547	5.52072e-05	25.2612
38	rs10869443	0.428724	3.09999e-06	0.00356941	0.000765543	457547	4.75113e-05	21.7396
39	rs3026825	0.058097	7.69999e-08	-0.00852765	0.00158698	457547	6.31034e-05	28.8745
40	rs146187249	0.019689	1.5e-06	-0.0138873	0.00288479	457547	5.06465e-05	23.1742
41	rs142377424	0.00649	4.90004e-07	-0.0248155	0.004932	457547	5.53274e-05	25.3162
42	rs3737240	0.395991	8.70001e-09	-0.00436029	0.000757624	457547	7.23863e-05	33.1224
43	rs189150634	0.016349	6.69993e-07	0.0154831	0.00311566	457547	5.39705e-05	24.6953

## Sheet: 8888 on GCST005814
	SNP	EAF	p-value	beta	SE	N	R2	F	Mean-R2	Mean-F
1	rs116910794	0.007071	1.09999e-06	0.0221974	0.00454833	457547	5.20525e-05	23.8176	5.85546e-05	26.7932
2	rs189150634	0.016349	6.69993e-07	0.0154831	0.00311566	457547	5.39705e-05	24.6953
3	rs72781683	0.132845	4.39997e-07	0.00554586	0.00109839	457547	5.57141e-05	25.4931
4	rs17275273	0.127691	2.5e-06	0.00527863	0.00112143	457547	4.84218e-05	22.1562
5	rs4759276	0.389824	1.10002e-20	-0.00711532	0.000762978	457547	0.000190041	86.9687
6	rs7810542	0.217952	3.2e-06	-0.00419053	0.0008994	457547	4.74434e-05	21.7085
7	rs11203841	0.267917	2.90001e-06	0.00395035	0.000844842	457547	4.77819e-05	21.8634
8	rs62064641	0.186455	2.59998e-09	0.00568626	0.000955201	457547	7.74452e-05	35.4374
9	rs10786629	0.619775	1.2e-06	-0.00373335	0.000768522	457547	5.15735e-05	23.5984
10	rs72785433	0.22678	1.40001e-07	0.00473033	0.000898873	457547	6.05235e-05	27.6939
11	rs2273621	0.322754	2.1e-10	0.00504653	0.000794425	457547	8.81873e-05	40.3532
12	rs139785264	0.02437	6.4e-07	-0.0122851	0.0024673	457547	5.41819e-05	24.792
13	rs12110470	0.162206	4.30002e-06	0.00462672	0.00100665	457547	4.61672e-05	21.1246
14	rs10869443	0.428724	3.09999e-06	0.00356941	0.000765543	457547	4.75113e-05	21.7396
15	rs1544861	0.665659	1.2e-08	0.00449823	0.000788219	457547	7.11742e-05	32.5677
16	rs951046	0.644864	4.20001e-06	0.00357979	0.000777855	457547	4.62873e-05	21.1795
17	rs437433	0.511955	4e-06	-0.0034294	0.000743448	457547	4.65028e-05	21.2781
18	rs2866853	0.219498	1.7e-06	0.00433116	0.000904154	457547	5.01494e-05	22.9468
19	rs10180847	0.101328	2.80001e-07	-0.0063216	0.00123106	457547	5.76282e-05	26.369
20	rs826033	0.447404	4.60002e-08	0.00408107	0.000746474	457547	6.53213e-05	29.8894
21	rs2274319	0.653426	6.80002e-07	-0.00387884	0.000780783	457547	5.39366e-05	24.6798
22	rs13136239	0.343694	2.99999e-07	-0.00401287	0.000783092	457547	5.73884e-05	26.2593
23	rs6915476	0.154224	3.79997e-06	0.00478747	0.00103582	457547	4.66861e-05	21.362
24	rs9529440	0.518592	5.49997e-08	-0.00404253	0.000744062	457547	6.45096e-05	29.518
25	rs2248162	0.639966	3.89996e-07	0.00392279	0.000773355	457547	5.62305e-05	25.7294
26	rs6859064	0.205791	1.5e-06	0.00441314	0.00091766	457547	5.05445e-05	23.1276
27	rs10937050	0.71606	4.90004e-06	0.00376359	0.000824101	457547	4.55815e-05	20.8565
28	rs315563	0.872617	4.90004e-07	-0.00560726	0.00111431	457547	5.53388e-05	25.3214
29	rs2880058	0.335176	2.39999e-06	0.00370685	0.000785677	457547	4.8648e-05	22.2597
30	rs2402246	0.317677	5e-07	-0.00402987	0.000801795	457547	5.52072e-05	25.2612
31	rs9349379	0.40557	1.7e-08	-0.00426276	0.000756271	457547	6.94322e-05	31.7706
32	rs6721498	0.519629	2.19999e-07	-0.00384902	0.000743287	457547	5.86038e-05	26.8155
33	rs12976826	0.047907	3.29997e-06	0.00810001	0.00174179	457547	4.72632e-05	21.6261
34	rs142377424	0.00649	4.90004e-07	-0.0248155	0.004932	457547	5.53274e-05	25.3162
35	rs269370	0.389843	3.79997e-06	-0.00352681	0.000762667	457547	4.67346e-05	21.3842
36	rs3737240	0.395991	8.70001e-09	-0.00436029	0.000757624	457547	7.23863e-05	33.1224
37	rs36028554	0.232653	1.79999e-06	0.00420648	0.00088187	457547	4.97246e-05	22.7524
38	rs7604835	0.883331	2.39999e-06	-0.00546714	0.0011593	457547	4.8604e-05	22.2396
39	rs3026825	0.058097	7.69999e-08	-0.00852765	0.00158698	457547	6.31034e-05	28.8745
40	rs10992729	0.330952	3.69999e-06	-0.00365994	0.000791216	457547	4.67629e-05	21.3971
41	rs146187249	0.019689	1.5e-06	-0.0138873	0.00288479	457547	5.06465e-05	23.1742
